# Supplementary material for: Novel genotypes, phenotypes, and triggers in humans with OTULIN haploinsufficiency
Source: J Hum Immun. 2025 Sep 30;1(4):e20250018. doi: 10.70962/jhi.20250018 (PMC12643120; doi:10.70962/jhi.20250018)
Supplement: Table S1 — shows the routine diagnostic immunological characterizations. [file jhi_20250018_tables1.xlsx]

## Sheet: Supplemental Table 1
Patient	Sex	Genotype	Leukocyte Differential	Immunoglobulin Levels	Complement Activity	Oxidative Burst	Autoimmune Markers
A.II.4	Female	WT/p.A240V	Normal Abundance (with extreme neutrophilia up to 50*10^9/L during acute phase)	Normal (total IgG 18.34 g/L, IgG1 11.60 g/L, IgG2 4.02 g/L, IgG3 0.76 g/L, IgG4 0.19 g/L, IgM 2.57 g/L, IgA 1.71 g/L)	Normal (C3: 1739 mg/L, C4: 257 mg/L)	Not determined	ANA 1:160 (homogenous pattern): ENA, ANCA, and anti-dsDNA negative
B.III.8	Male	WT/p.E314X	Normal Abundance	No deficiencies	Normal	Normal	Not determined
C.II.3	Male	WT/p.K247RfsX25	Normal Abundance	Normal (total IgG 9.82 g/L; IgM 5.1 g/L; IgA 3.2 g/L)	Normal (C3: 1110 mg/L; C4: 250 mg/L)	Normal	ANA, Anti-DNA, ANCA, ASCA, AMA, SMA, LKM, APCA, tTg-IgA negative
D.II.3	Female	WT/p.S351VfsX55	Normal Abundance (with HLA-DR+/CD-25+ CD4+ T cells up to 1.75 x 10^9/L during acute phase)	No deficiencies	Not determined	Not determined	Not determined
E.II.8	Female	WT/p.W148X	Normal Abundance	Normal (total IgG 10.61 g/L, IgG1 4.01 g/L, IgG2 5.35 g/L, IgG3 6.87 g/L, IgG4 0.17 g/L, IgM 1.14 g/L, IgA 2.69 g/L)	Normal (C3: 1330 mg/L, C4: 270 mg/L)	Normal	Absent
F.II.1	Male	WT/c.788G>A (predicted p.R263Q)	WBC: 34.9x10^9/L; Neutrophils: 32.3x10^9/L, Lymphocytes: 1.1x10^9/L, Monocytes: 0.9x1^9/L, Eos: 0, Basophils: 0.1x10^9/L.	IgG: 8.0g/L; IgA: 2.57 g/L, IgM: 0.36g/L (L)	Not determined	Normal	Not determined
