# Supplementary material for: Novel genotypes, phenotypes, and triggers in humans with OTULIN haploinsufficiency
Source: J Hum Immun. 2025 Sep 30;1(4):e20250018. doi: 10.70962/jhi.20250018 (PMC12643120; doi:10.70962/jhi.20250018)
Supplement: Table S2 — shows the clinical responses. [file jhi_20250018_tables2.xlsx]

## Sheet: Supplemental Table 2
Patient	Sex	Genotype	Emergency Surgery	Antibiotic Therapy (Response)	Immunomodulatory Therapy (Response)
A.II.4	Female	WT/p.A240V	Yes	Flucloxacillin (−); Clindamycin (−); Piperac.-Tazob. (−); Vancomycin (−)	Steroids (±); Anakinra (−); Infliximab (+)
B.III.8	Male	WT/p.E314X	Yes	Cefotaxim (−); Clindamycin (−); Amikacin (±); Vancomycin (−); Meropenem (±)	No
C.II.3	Male	WT/p.K247RfsX25	Yes	Linezolid (±); Meropenem (±); Clindamycin (±); Fluconazole (±)	Steroids (±); Adalimumab (±); Baricitinib (±)
D.II.3	Female	WT/p.S351VfsX55	Yes	Amoxic.-Clavul.Ac. (−); Clindamycin (−); Ciprofloxacin (−)	Steroids (+); Anakinra (+)
E.II.8	Female	WT/p.W148X	Yes	Amoxic.-Clavul.Ac (±); Clindamycin (±); Ciprofloxacin (±); G3.Cephalosporins (±)	No
F.II.1	Male	WT/c.788G>A (predicted p.R263Q)	Yes	Meropenem (±); Levofloxacin (±); Cephalexin (±); Ceftriaxone (±); Metronidazole (±); Vancomycin (±)	Steroids (+)
