# Supplementary material for: Novel genotypes, phenotypes, and triggers in humans with OTULIN haploinsufficiency
Source: J Hum Immun. 2025 Sep 30;1(4):e20250018. doi: 10.70962/jhi.20250018 (PMC12643120; doi:10.70962/jhi.20250018)
Supplement: Table S3 — shows the allele activities and in silico predicted deleteriousness of OTULIN alleles. [file jhi_20250018_tables3.xlsx]

## Sheet: Supplemental Table 3
Variant	Effect	rsIDs	Chromosome	Position GRch38	Reference	Alternate	Allele frequency (gnomAD v4.1.0)	CADD (v1.7)	AlphaMissense Pathogenicity score	REVEL	MutationAssessor	SIFT	PolyPhen	% NFkB inhibition
Q8H	Missense variant	rs775223470	5	14664849	G	T	7.41219e-06	17.72	0.15	0.127	1.95	#N/A	0.994	70.12
A26V	Missense variant	rs1489684743	5	14664902	C	T	6.00634e-06	15.36	0.092	0.027	0.69	0	0	92.03
S38R	Missense variant	rs1198264736	5	14664937	A	C	1.82841e-05	9.984	0.113	0.02	1.1	#N/A	0.001	112.98
Q40R	Missense variant	rs750815369	5	14664944	A	G	0.000816524	14.47	0.064	0.029	0.69	0	0.118	98
E50A	Missense variant	rs983896316	5	14664974	A	C	3.33124e-05	20.2	0.099	0.088	1.79	0	0.996	158.92
M55V	Missense variant	rs757388889	5	14673652	A	G	3.42162e-06	22	0.115	0.074	1.995	0	0.017	84.33
R57C	Missense variant	rs1335342054	5	14673658	C	T	1.54969e-05	32	0.615	0.198	2.25	#N/A	1	79.61
R57H	Missense variant	rs369121781	5	14673659	G	A	2.6029e-05	32	0.556	0.137	2.25	0	0.999	52.44
E63Q	Missense variant	rs1237157737	5	14673676	G	C	4.95763e-06	24.4	0.15	0.128	1.67	0	0.996	107.26
K66R	Missense variant	rs757248466	5	14673686	A	G	1.67313e-05	18.08	0.117	0.057	2.42	0	0.59	103.25
I70T	Missense variant	rs745829522	5	14673698	T	C	2.0528e-06	17.81	0.143	0.046	0.885	0	0	98.23
R73S	Missense variant	rs1200964135	5	14673708	A	T	1.59179e-06	17.45	0.172	0.106	1.52	0	0.288	104.31
V82I	Missense variant	rs555528904	5	14678695	G	A	0.000115595	21.9	0.089	0.095	2.1	0	0.97	110.92
D87G	Missense variant	rs200647782	5	14678711	A	G	1.99817e-05	28.8	0.287	0.359	2.565	0	1	108.7
K93T	Missense variant	rs769403310	5	14678729	A	C	8.91864e-06	23.3	0.233	0.119	2.125	0.47	0.971	108.73
K94E	Missense variant	rs1324069106	5	14678731	A	G	2.05779e-06	24.5	0.22	0.132	2.36	0.09	0.967	128.45
N99H	Missense variant	rs1169369060	5	14678746	A	C	6.56978e-06	23.9	0.094	0.038	2.075	0.14	0.004	73.73
A103S	Missense variant	rs776004992	5	14678758	G	T	6.44853e-06	22.8	0.283	0.115	1.35	0.4	0.05	78.16
T104A	Missense variant	rs1220378082	5	14678761	A	G	3.20875e-06	15.84	0.06	0.047	0.88	#N/A	0	136.13
T104M	Missense variant	rs373661896	5	14678762	C	T	9.97916e-06	21.4	0.073	0.022	1.085	0.08	0.015	103.66
M106V	Missense variant	rs762088767	5	14678767	A	G	2.03394e-06	22.1	0.39	0.131	2.015	0	0.978	58.63
E111G	Missense variant	rs752485795	5	14681471	A	G	0.000139632	24.3	0.203	0.078	2.445	0	0.823	71
S114A	Missense variant	rs1241820666	5	14681479	T	G	6.57047e-06	17.5	0.073	0.032	1.585	0.98	0.002	86.18
Q115H	Missense variant	rs147790160	5	14681484	G	T	0.00653	18.75	0.158	0.023	1.49	0.73	0.006	117.9
I120M	Missense variant	rs753500942	5	14681499	A	G	1.59153e-06	15.69	0.431	0.193	1.845	0.03	0.999	46.7
R121Q	Missense variant	rs1304356377	5	14681501	G	A	1.59173e-06	33	0.653	0.5	2.305	0	1	3.91
T134M	Missense variant	rs375220163	5	14681540	C	T	4.95619e-06	28.2	0.432	0.264	2.14	0.08	1	64.99
S140R	Missense variant	rs748478710	5	14681559	C	A	2.10653e-05	24.8	0.908	0.133	2.265	0	0.053	81.66
L145M	Missense variant	rs1441741070	5	14681572	C	A	2.05249e-06	19.11	0.114	0.094	1.5	0.16	0.788	94.23
P147S	Missense variant	rs371959714	5	14681578	C	T	0.000714389	0.199	0.062	0.013	0.045	1	0	116.75
P152L	Missense variant	rs547080675	5	14681594	C	T	3.16425e-05	21.4	0.103	0.028	0.205	0.12	0.007	50.81
E153K	Missense variant	rs774554765	5	14681596	G	A	4.79034e-06	23.6	0.101	0.087	1.04	0.12	0.001	91.62
L154V	Missense variant	rs767444462	5	14681599	C	G	3.2012e-06	21.3	0.097	0.048	0.345	0.31	0.008	106.52
M155V	Missense variant	rs11953822	5	14681602	A	G	1.74413e-05	17.43	0.071	0.028	-0.28	1	0.002	91.5
M155L	Missense variant	rs11953822	5	14681602	A	T	0.00348306		0.076	0.072	-0.205	#N/A	0	106.5
L156P	Missense variant	rs756870978	5	14681606	T	C	1.62443e-06	23.8	0.226	0.116	1.5	0.21	0.999	25.04
K160E	Missense variant	rs751122695	5	14687530	A	G	7.70125e-06	21.1	0.099	0.038	0.83	0	0.014	86.24
S163G	Missense variant	rs770508856	5	14687539	A	G	4.52516e-05	19.44	0.06	0.033	1.525	0.53	0.297	96.19
N166S	Missense variant	rs778449845	5	14687549	A	G	6.15755e-06	8.777	0.05	0.047	0.895	0	0	96.27
I168L	Missense variant	rs1323707301	5	14687554	A	C	1.5908e-06	23.9	0.175	0.211	1.935	#N/A	0.942	102.41
I168V	Missense variant	rs1323707301	5	14687554	A	G	1.5908e-06		0.216	0.21	2.285	0	0.982	125.52
L173V	Missense variant	rs757696939	5	14687569	C	G	1.36818e-06	22.6	0.145	0.116	1.735	0.18	0.861	123.37
K176E	Missense variant	rs1276789817	5	14687578	A	G	2.17696e-05	19.27	0.099	0.078	0.35	0	0.266	100.46
D178G	Missense variant	rs779135276	5	14687585	A	G	1.59058e-06	18.49	0.072	0.022	0.895	0.36	0	117.57
K180E	Missense variant	rs746061545	5	14687590	A	G	1.59054e-06	18.57	0.072	0.022	1.1	0.47	0.001	101.27
L184P	Missense variant	rs772402833	5	14687603	T	C	1.59062e-06	24.2	0.182	0.185	1.155	0.03	1	109.32
V185F	Missense variant	rs867617260	5	14687605	G	T	1.36819e-06	24.8	0.166	0.116	0.49	0.53	0.39	50.8694
I188V	Missense variant	rs1354589533	5	14687614	A	G	1.59077e-06	22.1	0.248	0.153	1.67	0.35	0.994	78.74
K189T	Missense variant	rs775399166	5	14687618	A	C	8.20961e-06	19.87	0.143	0.097	2.05	0.06	0.012	100.4
E190D	Missense variant	rs548291213	5	14687622	G	T	2.73703e-06	14.36	0.077	0.104	0.9	0.26	0.016	118.55
T193S	Missense variant	rs768531615	5	14687629	A	T	3.18698e-06	3.333	0.082	0.007	-0.69	0.54	0.001	93.08
R196K	Missense variant	rs1214390919	5	14687639	G	A	1.59721e-06	16.86	0.084	0.101	0.51	0.97	0.003	121.04
K197R	Missense variant	rs913250972	5	14687642	A	G	1.30197e-05	18.9	0.073	0.009	1.3	0.69	0	104.29
K198E	Missense variant	rs1488557623	5	14687644	A	G	4.79232e-06	29.1	0.386	0.208	1.67	0.2	1	82.67
A208D	Missense variant	rs1380376684	5	14690067	C	A	1.59072e-06	17.93	0.144	0.033	1.39	0.25	0.299	89.99
A210T	Missense variant	rs768736251	5	14690072	G	A	1.5905e-06	23.5	0.082	0.114	0.69	0.39	0.573	89.26
Q212R	Missense variant	rs369858491	5	14690079	A	G	0.000296138	23.2	0.228	0.092	1.53	0.64	0.126	96.24
C215F	Missense variant	rs1416481951	5	14690088	G	T	1.5904e-06	28.9	0.825	0.513	2.325	0	0.997	44.58
N221S	Missense variant	rs769766776	5	14690106	A	G	3.18081e-06	21.4	0.065	0.065	1.32	0.14	0.019	126.3
E222K	Missense variant	rs1444821186	5	14690108	G	A	1.59041e-06	23	0.134	0.135	1.63	0.4	0.058	100.5
A223V	Missense variant	rs202055637	5	14690112	C	T	3.77942e-05	20.1	0.077	0.094	0	1	0.007	98.55
L228P	Missense variant	rs759054878	5	14690127	T	C	1.5904e-06	28.8	0.993	0.618	2.345	0	1	0.54
Y229C	Missense variant	rs752319331	5	14690130	A	G	1.36816e-06	28.4	0.431	0.393	2.14	0	1	15.74
A231G	Missense variant	rs765820054	5	14690136	C	G	1.36811e-06	24.7	0.174	0.08	1.975	0	0.457	105.02
N238S	Missense variant	rs780082394	5	14690157	A	G	1.59039e-06	12.96	0.064	0.027	-0.44	0.68	0.01	131.54
A240T	Missense variant	rs1376472584	5	14690162	G	A	1.59039e-06	29.3	0.673	0.331	2.14	#N/A	1	4.56
I241V	Missense variant	rs751768304	5	14690165	A	G	2.73619e-06	22.5	0.074	0.102	1.32	0.91	0.357	92.24
N245D	Missense variant	rs755260790	5	14690177	A	G	1.59039e-06	18.88	0.055	0.037	-0.805	0.72	0	104.61
D246H	Missense variant	rs1401149529	5	14690180	G	C	3.18082e-06	23	0.221	0.039	1.59	#N/A	0.005	65.95
V253L	Missense variant	rs781221295	5	14690201	G	C	1.5904e-06	27.2	0.768	0.311	1.67	0.12	0.987	32.59
R263Q	Missense variant	rs1332823115	5	14690232	G	A	2.73621e-06	35	0.933	0.458	1.96	0	1	4.343
P269S	Missense variant	rs769573653	5	14690249	C	T	4.77139e-06	25.6	0.953	0.41	2.345	0	1	4.17
Q271R	Missense variant	rs777800432	5	14690256	A	G	3.18091e-06	23.5	0.255	0.151	1.67	0.41	0.833	55.98
V280M	Missense variant	rs770769344	5	14690282	G	A	2.73633e-06	27.6	0.687	0.135	2.11	0.02	0.994	99.35
V280L	Missense variant	rs770769344	5	14690282	G	C	2.47833e-06		0.634	0.081	1.56	#N/A	0.367	92.87
T283A	Missense variant	rs774342576	5	14690291	A	G	1.59069e-06	22.9	0.184	0.026	1.83	0	0	122.59
G285V	Missense variant	rs1200697795	5	14690298	G	T	6.84212e-07	32	0.972	0.54	2.305	0	1	1.86
Q288R	Missense variant	rs759254218	5	14690307	A	G	1.59529e-06	34	0.929	0.421	1.975	0	0.988	10.69
Y296C	Missense variant	rs778817554	5	14692876	A	G	4.78845e-06	28.3	0.314	0.539	2.265	0	1	44.15
V298M	Missense variant	rs375862814	5	14692881	G	A	2.60228e-05	24.4	0.17	0.041	1.39	0.08	0.451	125.14
R299C	Missense variant	rs771800109	5	14692884	C	T	5.32836e-05	23	0.071	0.028	0	#N/A	0.332	107.67
R299H	Missense variant	rs775311956	5	14692885	G	A	8.89273e-06	22.3	0.069	0.019	0	0.06	0.007	98.19
K309R	Missense variant	rs370810573	5	14692915	A	G	1.54893e-05	23.6	0.094	0.086	1.545	0	0.976	57.87
K309N	Missense variant	rs1352242306	5	14692916	G	C	1.59037e-06	24	0.935	0.093	2.24	#N/A	1	41.15
N311S	Missense variant	rs9312870	5	14692921	A	G	0.00345947	11.41	0.06	0.03	1.285	0	0	91.08
T312M	Missense variant	rs763486377	5	14692924	C	T	8.89261e-06	27.9	0.361	0.35	2.265	0.02	1	26.5
D322N	Missense variant	rs1178168614	5	14692953	G	A	1.23915e-06	24.9	0.114	0.091	1.765	0.07	0.167	96.9
P324S	Missense variant	rs759928316	5	14692959	C	T	1.09448e-05	22.8	0.158	0.042	1.5	0.21	0.609	49.7
D326N	Missense variant	rs533246626	5	14692965	G	A	1.31373e-05	23.5	0.097	0.097	1.735	0.06	0.535	96.67
D326G	Missense variant	rs1159665729	5	14692966	A	G	1.36831e-06	23.9	0.092	0.147	2.08	#N/A	0.077	111.38
V329A	Missense variant	rs1464320387	5	14692975	T	C	1.59043e-06	19.21	0.128	0.058	1.445	#N/A	0.409	91.85
T331M	Missense variant	rs756345508	5	14692981	C	T	1.85866e-06	30	0.133	0.226	1.845	0.02	1	87.11
I333M	Missense variant	rs1426118036	5	14692988	T	G	6.57376e-06	17.28	0.458	0.139	1.735	0.11	1	103.94
A334G	Missense variant	rs1300866068	5	14692990	C	G	6.57151e-06	28.8	0.693	0.172	1.39	#N/A	0.74	53.61
V344F	Missense variant	rs745617687	5	14693019	G	T	6.84288e-07	24.4	0.5	0.158	2.215	0	1	94.9
V346M	Missense variant	rs1208529166	5	14693025	G	A	1.05366e-05	16.97	0.109	0.061	0.695	0	0.023	117.61
S351N	Missense variant	rs201549255	5	14693041	G	A	0.000406415	18.34	0.115	0.058	1.7	0	0.009	115.79
Y244C	Missense variant	.	5	14690175	A	G		25.4	0.231	0.398	2.11	0	0.999	5
L272P	Missense variant	.	5	14690259	T	C		28.2	0.996	#N/A	1.795	0.03	1	0
G281R	Missense variant	.	5	14690285	G	A		35	0.992	#N/A	2.345	0	1	5
D246V	Missense variant	.	5	14690181	A	T		21.4	0.27	0.087	1.59	0.09	0.241	20
P254S	Missense variant	.	5	14690204	C	T		26.4	0.922	#N/A	2.325	0	1	10
R263Q	*Missense variant	.	5	14690232	G	A		35	0.933	#N/A	1.96	0	1	3
N341D	Missense variant	.	5	14693010	A	G		27.5	0.974	#N/A	2.165	0.38	1	16.02
W148X	Stop gained	.	5	14681582	G	A		41	#N/A	#N/A	#N/A	#N/A	#N/A	0.01734
A240V	Missense variant	.	5	14690163	C	T		28.2	0.694	#N/A	0.99	1	1	7.29133
K247RfsX25	Frameshift variant	.	5	14690183	AAAGA	A		34	#N/A	#N/A	#N/A	#N/A	#N/A	0.317291
R263Q	Splice Acceptor gain	.	5	14690232	G	A		35	0.933	#N/A	1.96	0	1	3
E314X	Stop gained	.	5	14692929	G	T		40	#N/A	#N/A	#N/A	#N/A	#N/A	0.00574725
S351VfsX55	Frameshift variant	.	5	14693038	CC	C		18.5	#N/A	#N/A	#N/A	#N/A	#N/A	11.8187
* Previously mischaracterized as missense variant
