# Supplementary material for: Novel genotypes, phenotypes, and triggers in humans with OTULIN haploinsufficiency
Source: J Hum Immun. 2025 Sep 30;1(4):e20250018. doi: 10.70962/jhi.20250018 (PMC12643120; doi:10.70962/jhi.20250018)
Supplement: Table S4 — shows the primers and gBlocks used. [file jhi_20250018_tables4.xlsx]

## Sheet: Sheet1
Primers used for generation of OTULIN constructs in pCMV6-AN-Myc-DDK-FAM105B
cFAM105B_R	GATCTGCCGCCGCGATCG
cFAM105B_F	CTGAGATGAGTTTCTGCTCG
cFAM105B_c.283G>T_F	GACTACTGCAAAAAATAATGGAGAGGAAATAC
cFAM105B_c.283G>T_R	GTATTTCCTCTCCATTATTTTTTGCAGTAGTC
cFAM105B_443G>A_F	TGCCGCCCTAGCTGC
cFAM105B_443G>A_R	TGCAGCTAGGGCGGC
cFAM105B_c.719C>T_F	CTAATGCTAAACAGAGTCATTGAACTATATAATG
cFAM105B_c.719C>T_R	CATTATATAGTTCAATGACTCTGTTTAGCATTAG
cFAM105B_c.740_743delAAGA_F	GAACTATATAATGATAGAAAGGAAAGGAAG
cFAM105B_c.740_743delAAGA_R	GTACTTCCTTTCCTTTCTATCATTATATAGTTC
cFAM105B_c.815T>C_F	CAAATGACCCAGGACAGCCTCTGAGGAACCACCTC
cFAM105B_c.815T>C_R	GAGGTGGTTCCTCAGAGGCTGTCCTGGGTCATTTG
cFAM105B_c.940G>T_F	CAAGTACAACACGGAATAATTCATCACAGTCTAC
cFAM105B_c.940G>T_R	GTAGACTGTGATGAATTATTCCGTGTTGTACTTG
gBlock used for generation of OTULIN c.1051delA construct in pCMV6-AN-Myc-DDK-FAM105B
GATCGGCACTATAACATCCCCGTCAGAGTGTGTGAGGAGACAGTCTATGAGAGACGCATGCTCCTGACAGCCTGGCGACGTGGCGAAGATGCACAGGTGGCTCCTGGGCTTGGGCTGCAGGTTTGGGGGTCTCTAAGAACAATCTCTGAGAAGAACCCTTGGGCCCCTGGGAGCCAAGTTGGACAGGATGTCCTGAAGACTAGCTTTTGAGCGCGGCCGCTCGAGCAGAAACTCATCTCAG
Primers used for RT-PCR amplification of OTULIN mRNA of patient F.II.3
Forward (exon 4, beginning at c.357)	CATACGGCGAGTCCGTGGTG
Reverse (exon 7, ends at c.1045)	CCTCACACACTCTGACGGGGATG
